# Supplementary material for: Difficulty in Attention Switching and Its Neural Basis in Problematic Smartphone Use
Source: Brain Sci. 2025 Oct 13;15(10):1100. doi: 10.3390/brainsci15101100 (PMC12563531; doi:10.3390/brainsci15101100)
Supplement: Supplementary file 1 [file brainsci-15-01100-s001.zip]

Archive with 1 entries (1 files):
- brainsci-3896910-supplementary.pdf
